# Supplementary material for: Tomatidine is a senotherapeutic compound that improves cognitive function and reduces cellular senescence in aged mice
Source: EMBO Mol Med. 2026 Apr 1;18(5):1530–50. doi: 10.1038/s44321-026-00400-0 (PMC13179369; doi:10.1038/s44321-026-00400-0)
Supplement: Supplementary file 2 — Source data Fig. 1 [file 44321_2026_400_MOESM2_ESM.zip › Fig 1/numerical data Fig 1.xlsx]

## Sheet: Figure 1
Figure 1b				Figure 1c				Figure 1e				Figure 1g
Young	Old	Treated		Young	Old	Treated		Young	Old	Treated		Young	Old	Treated
0	0.11	0.03		3.8	1.6	2.8		170.571	41.9086	118.585		64	85	57
0	0.06	0.05		4	2.2	3		195.996	77.8111	89.4228		48	71	76
0.01	0.06	0.07		3.2	3.6	2.4		82.1488	131.131	61.3947		55	76	51
0	0.06	0.05		3.8	1.8	2.8		121.054	43.6436	91.8252		42	96	61
0.02	0.06	0.02		4	1.8	3.4		56.5899	62.4625	64.8649		45	94	84
0.02	0.07	0.04		4	1.6	2.2		125.859	90.7574	77.1438		58	89	51
0.02	0.05	0.04		3.2	2.8	2.2		93.9606	80.4137	78.5452		60	62	76
0	0.04	0.02		3.4	3	3		121.922	86.4198	108.909		45	71	59
0.02	0.06	0.03		4	1.8	2.6		126.86	67.7344	75.8091		71	86	46
0.02	0.08	0.05		4	1.6	2.6		84.4178	56.7901	110.711		31	63	54
0	0.08	0.01		4	1	3		71.9386	56.1895	35.5689		61	45	74
0.01	0.05	0.07		3.8	1.6	1.4		78.1448	39.1725	110.177		27	94	62
0	0.09	0.09		3.8	1.6	1.8		48.8489	104.104	61.4615		39		47
0	0.09	0.06		3.8	1.2	3		167.901	64.5979	130.664		43		46
0	0.07	0.06		3.2	2.2	1.4		177.11	40.5739	135.802				57
0.01				3.8	2	2.4		182.983	60.0601	131.131
0.02				4		2		144.411		107.307
0.01				3.8		2.2		152.753		89.9566
						1.8		49.2492
								95.9626
								44.8448
								36.6366
								99.1658
