# Supplementary material for: Tomatidine is a senotherapeutic compound that improves cognitive function and reduces cellular senescence in aged mice
Source: EMBO Mol Med. 2026 Apr 1;18(5):1530–50. doi: 10.1038/s44321-026-00400-0 (PMC13179369; doi:10.1038/s44321-026-00400-0)
Supplement: Supplementary file 3 — Source data Fig. 2 [file 44321_2026_400_MOESM3_ESM.zip]

Archive with 23 entries (18 files):
- Fig 2/
- Fig 2/2a/
- Fig 2/2a/Liver_DJ879_tomatidine_p21_select image 3.lif - Image 1.png
- Fig 2/2a/Liver_DJ891_vehicle_p16_select image 6.lif - Image 1.png
- Fig 2/2a/Liver_DJ891_vehicle_p21_select image 2.lif - Image 7.png
- Fig 2/2a/Liver_DJ900_tomatidine_p16_ select image 3.lif - Image 2.png
- Fig 2/2d/
- Fig 2/2d/tomatidine SUM_TAF_DJ873_Liver_DGC_3.26.25.lif - Image 4 stack 9-37.png
- Fig 2/2d/vehicle SUM_TAF_DJ942_Liver_DGC_3.26.25.lif - Image 1 stack 14-36.png
- Fig 2/2d/vehicle SUM_TAF_DJ942_Liver_DGC_3.26.25.lif - Image 3 stack 12-35.png
- Fig 2/2f/
- Fig 2/2f/861 p21 RNAish vehicle.png
- Fig 2/2f/870 p21 RNAish tomatidine.png
- Fig 2/2f/p16 Dj861 RNAish vehicle.png
- Fig 2/2f/p16 RNAis DJ 896 tomatidine.png
- Fig 2/2f/Vector Smart Object-1.png
- Fig 2/2f/Vector Smart Object-2.png
- Fig 2/2f/Vector Smart Object-3.png
- Fig 2/2f/Vector Smart Object.png
- Fig 2/2i/
- Fig 2/2i/DJ863 TAF vehicle.tif
- Fig 2/2i/DJ881 TAF tomatidine.png
- Fig 2/numerical data Fig 2.xlsx
