# Supplementary material for: Tomatidine is a senotherapeutic compound that improves cognitive function and reduces cellular senescence in aged mice
Source: EMBO Mol Med. 2026 Apr 1;18(5):1530–50. doi: 10.1038/s44321-026-00400-0 (PMC13179369; doi:10.1038/s44321-026-00400-0)
Supplement: Supplementary file 3 — Source data Fig. 2 [file 44321_2026_400_MOESM3_ESM.zip › Fig 2/numerical data Fig 2.xlsx]

## Sheet: Figure 2
Figure 2b			Figure 2c			Figure 2e			Figure 2g					Figure 2h					Figure 2j
Old	Treated		Old	Treated		Old	Treated		Old		Treated			Old		Treated			Old	Treated
2.7	5.9		27.2	10.4		12.3	14.1		Epidermis	Dermis	Epidermis	Dermis		Epidermis	Dermis	Epidermis	Dermis		20.6323	29.0667
2.7	3.5		17.2	26.8		16.4	11.6		21.5225	18.3731	11.9796	18.6763		55.0925	42.8643	35.3386	24.1799		33.5938	25.6696
5.8	2.8		20.9	23.1		16.7	6.7		16.5458	15.625	17.8626	13.0943		51.5294	35.4235	47.8551	35.3541		28.4123	14.8289
7.5	4.6		17.7	17.3		17.3	8.2		17.381	17.0409	17.115	17.9215		49.8322	45.37	47.4	29.9052		24.7619	17.8192
11.8	6		22.2	12		7.6	0.7		24.5697	45.2677	9.63095	15.3594		45.2415	32.5926	43.9	25.8695		22.0995	19.5556
9.5	7.1		44.7	15.3		6.4	3.6		21.4627	25.638	12.6363	17.7268		40.075	27.3092	47.719	25.8168		17.2481	22.0307
16.8	1.6		30.5	24.2		14.8	0.8		12.552	15.3765	4.42643	4.63044		56.3537	22.0639	40.0184	18.0529		31.614	9.29952
5.8	1.4		48.8	16.9		7.7	8.8		18.2353	13.3385	2.67561	4.49622		60.0224	26.8631	55.9456	34.7597		14.8477	8.92857
5	1		48.6	19.7		12.7			21.4654	20.2065	20.4797	15.6683		67.4646	36.1061	30.7498	28.3663			14.0863
1.9	0.2		35.5	29.1					30.0314	16.7665	14.2457	22.3214		37.8509	17.7899	51.7644	33.3482			20.1195
3	1.2		26.1	16.7					20.9132	24.3525	10.608	15.2616		45.9222	19.079	51.4047	25.5919
18.4	4		19.5	31.9					7.24701	3.87218	7.81732	3.98192		53.7961	29.8205	55.2	43.0331
14.7	5		31.7	36.4					5.19913	15.9748	15.4689	5		41.1998	16.6591	37.3788	14.1288
18.9			33.5	38.5					7.7597	7.09162	7.91707	17.6792		59.9879	37.6393	38.1436	23.3337
									10.6027	14.6586	8.51831	12.7468		49.8105	32.9279	21.0851	19.1706
									7.84688	11.2202	15.1128	27.5584		41.7716	25.4988	35.037	9
									11.9097	14.7945	14.2284	3.27485				38.9411	21.6426
											8.1257	0.769231				37.8173	17.1429
											7.71403	5.14779				31.512	13.5487
																34.1187	15.2221
																42.7475	19.2752
