# Supplementary material for: Tomatidine is a senotherapeutic compound that improves cognitive function and reduces cellular senescence in aged mice
Source: EMBO Mol Med. 2026 Apr 1;18(5):1530–50. doi: 10.1038/s44321-026-00400-0 (PMC13179369; doi:10.1038/s44321-026-00400-0)
Supplement: Supplementary file 4 — Source data Fig. 3 [file 44321_2026_400_MOESM4_ESM.zip]

Archive with 17 entries (11 files):
- Fig 3/
- Fig 3/Fig 3a/
- Fig 3/Fig 3a/Hippocampus_DJ 875_Tomatidine_p21+Glut1_DGC.lif - Image 2.png
- Fig 3/Fig 3a/Hippocampus_DJ 942_vehicle_p21+Glut1_DGC.lif - Image 2.png
- Fig 3/Fig 3b/
- Fig 3/Fig 3b/Hippocampus_DJ 879_Tomatidine_p16+Glut1_DGC.lif - Image 2.png
- Fig 3/Fig 3b/Hippocampus_DJ 941_vehicle_p16+Glut1_DGC.lif - Image 2.png
- Fig 3/Fig 3c/
- Fig 3/Fig 3c/TAF brain vehicle 2.tif
- Fig 3/Fig 3c/TAF_MAX_Hippo_Tomatidine_Animal 879_DGC.lif - Image 1 (RGB).tif
- Fig 3/Fig 3d/
- Fig 3/Fig 3d/iBA1_DJ863_HIPPO_vehicle_DGC_4.6.25.lif - Image 3.png
- Fig 3/Fig 3e/
- Fig 3/Fig 3e/DJ862_IBA1.png
- Fig 3/Fig 3e/DJ866_IBA1_BBB_DGC_5 march 2025.lif - Image 1.png
- Fig 3/numerical data Fig 3.xlsx
- Fig 3/Fig 3d/iBA1_DJ877_HIPPO_Tomatidine_DGC_4.6.25.lif - Image 2.jpg
