# Supplementary material for: Tomatidine is a senotherapeutic compound that improves cognitive function and reduces cellular senescence in aged mice
Source: EMBO Mol Med. 2026 Apr 1;18(5):1530–50. doi: 10.1038/s44321-026-00400-0 (PMC13179369; doi:10.1038/s44321-026-00400-0)
Supplement: Supplementary file 4 — Source data Fig. 3 [file 44321_2026_400_MOESM4_ESM.zip › Fig 3/numerical data Fig 3.xlsx]

## Sheet: Figure 3
Figure 3a			Figure 3b			Figure 3c			Figure 3e			Figure 3d
Old	Treated		Old	Treated		Old	Treated		Old	Treated		Old	Treated
17.6	15.8		6.8	4.7		0.2	0.3		45.9581	41.0455		0.050947	0.029828
16.7	6.1		10.6	5.8		0.3	0.1		59.9755	34.7987		0.039412	0.024363
15.1	15.7		16.6	10.5		0.3	0.2		57.9519	36.3386		0.05116	0.032985
23.8	8.1		16.9	3		0.5	0.1		54.3727	41.2351		0.039835	0.044476
20.5	10.4		16.2	3.8		0.5	0.2		50.8055	37.8063		0.05357	0.030464
26.2			7.4	4.5		0.2	0.2		36.4758	43.4918		0.040873	0.040021
22.1			15.7			0.3	0.2		45.155	30.7675		0.040232	0.049191
19.1						0.3	0.2		46.1502	43.1687		0.042892	0.032455
									51.3285	43.5667		0.038271	0.042822
									51.3899	40.3055		0.043229	0.038513
Figure 3 f and g
	vehicle												treated
GM-CSF	69	86.9	111.7	94.5	184.6	75	94.5	98.5	90.5	107.1	86.9	100.5	78.2	76.6	81.6	57.1	62.1	62.1	86.9	67.6	72	42.6	59.5	70.5
INFg	67.5	89	52.2	116.6	469.6	39.9	36.8	64.5	82.9	70.6	76.7	33.8	43	52.2	24.6	61.4	89	30.7	55.2	122.8	67.5	49.1	46	52.2
IL1b	101.6	94.8	100.5	111	107.3	80.6	97.9	108.4	112.6	96.9	92.7	95.8	90.6	94.8	77.5	109.9	90.6	106.3	99	91.6	97.9	90.6	88.5	79.1
IL-2	119.6	92.8	40.2	113	100.8	99.3	116.9	108.7	122.8	102.4	87.2	96.4	100.8	94.2	87.2	56	69.9	95	103.9	78	93.5	92.1	82.5	64.3
IL-4	60.9	104.3	34.8	78.3	278.3	34.8	26.1	95.7	95.7	182.6	34.8	173.9	34.8	60.9	60.9	52.2	113	104.3	69.6	87	69.6	26.1	52.2	43.5
IL-5	124.4	134	61	124.4	154.3	79	81.4	73	76.6	134	87.3	70.6	59.8	94.5	87.3	76.6	55	59.8	65.8	73	116.1	70.6	94.5	76.6
IL-6	81.5	49.7	109.1	91.1	270.7	91.1	129.8	91.1	88.4	53.9	73.2	70.4	53.9	81.5	51.1	93.9	84.2	84.2	78.7	91.1	111.9	59.4	75.9	49.7
IL-7	129.8	93.6	94.2	109	71.6	69.6	103.6	102.4	152.7	100.3	83.7	89.6	87.6	88.6	18.1	81	73.2	90	109.6	82.2	125.5	75.6	53.2	66.8
IL-12p70	75.6	64.6	44.2	148.7	166.8	64.6	82.7	79	141.3	154.5	79	98.8	57.8	55.2	63.2	82.7	42.3	82.7	88.4	72.3	123.6	50.5	82.7	118.2
IL-13	116.6	9.2	101.2	107.9	163.3	101.7	57.8	118.8	116.9	99	109.6	98	100.1	63.7	21.8	50	48.7	29.3	81.2	96.9	106.4	29.3	53.7	73.8
IL-17A	89.2	90.7	95.2	106.5	110.3	97.1	90.2	119.5	108.2	98.6	91.7	102.8	94.8	86.7	96.5	74.2	83.6	82.7	100.3	109.2	107.6	86.7	84.4	95.9
KC	145.8	82.2	106.8	102.9	142.6	99.5	67.2	123.8	97.4	82.7	71.7	77.4	67.2	105.7	81.3	88.2	69.4	71.7	98.4	96.3	89.2	79.1	72.9	115.3
MCP-1	96.1	101.5	94.4	103.4	109.2	96.1	108.2	99.7	111.2	91.9	89.4	98.8	63.2	99.7	101.5	22.4	90.2	94.4	91.9	93.5	94.4	56.3	105.3	94.4
TNFa	76.5	92.7	92.7	118.2	100.4	87.6	93.6	101.2	160.7	83.3	96.1	97	87.6	84.2	86.7	85	40	102.1	95.3	84.2	64.6	89.3	95.3	85.9
