# Supplementary material for: Tomatidine is a senotherapeutic compound that improves cognitive function and reduces cellular senescence in aged mice
Source: EMBO Mol Med. 2026 Apr 1;18(5):1530–50. doi: 10.1038/s44321-026-00400-0 (PMC13179369; doi:10.1038/s44321-026-00400-0)
Supplement: Supplementary file 5 — Source data Fig. 4 [file 44321_2026_400_MOESM5_ESM.zip]

Archive with 14 entries (10 files):
- Fig 4/
- Fig 4/Fig 4b/
- Fig 4/Fig 4b/BBB_DJ 885_Tomatidine_p21+Glu1_DGC.lif - Image 2.png
- Fig 4/Fig 4b/BBB_DJ 935_Tomatidine_p21+Glut1_DGC_vehicle treated.lif - Image 4.png
- Fig 4/Fig 4e/
- Fig 4/Fig 4e/toma866-2 tomatidine ZO-1.png
- Fig 4/Fig 4e/veh correct 865.png
- Fig 4/Fig 4g/
- Fig 4/Fig 4g/CHEMI_04302025_143720_(Chemi) ve-cadherin.tif
- Fig 4/Fig 4g/CHEMI_04302025_150105_(Chemi) Claudin 5.tif
- Fig 4/Fig 4g/CHEMI_05012025_145829_(Chemi) ACTIN for claudin 5 and ve-cadherin.tif
- Fig 4/Fig 4g/CHEMI_06042025_125725_(Chemi) occludin.tif
- Fig 4/Fig 4g/CHEMI_06092025_133243_(Chemi) actin for occludin.tif
- Fig 4/numerical data Fig 4.xlsx
