# Supplementary material for: Tomatidine is a senotherapeutic compound that improves cognitive function and reduces cellular senescence in aged mice
Source: EMBO Mol Med. 2026 Apr 1;18(5):1530–50. doi: 10.1038/s44321-026-00400-0 (PMC13179369; doi:10.1038/s44321-026-00400-0)
Supplement: Supplementary file 5 — Source data Fig. 4 [file 44321_2026_400_MOESM5_ESM.zip › Fig 4/numerical data Fig 4.xlsx]

## Sheet: Figure 4
Figure 4c			Figure 4d			Figure 4f			Figure 4h			Figure 4i			Figure 4j
Old	Treated		Old	Treated		Old	Treated		Old	Treated		Old	Treated		Old	Treated
19	5.8		5.7	3.3		20.02	39.4365		2.52011	2.73245		2.06584	1.36204		0.415674	0.654867
17.6	3.4		8.7	3.7		24.5023	26.5245		2.49338	3.56584		1.182	2.99143		0.398394	0.493049
6.1	5		1	7.5		28.276	33.5184		2.3476	3.69576		0.995778	2.45913		0.355019	0.482126
10.3	7.8		5.9	0.7		24.192	30.0145		3.58186	4.66886		2.58981	3.48882		0.415619	0.461468
21.2	14		5.9	2.6		13.1282	15.4937		3.6987	5.71241		3.86829	4.70961		0.472831	0.589332
18.5	10.6		18.4	4.1		23.1204	25.3079		4.26254	5.23754		3.38165	3.45419		0.754892	0.619881
21.1	14.7		11.4	3		12.6097	16.8736		4.51944	3.94544		3.83533	4.41038		0.503744	1.43301
8.3	14.1		1.9	1.9		18.649	25.4951		4.92963	5.83274		3.97879	4.8107		1.18821	1.21317
14.5	13		2.9	4.7		22.33	38.4131		3.92314	4.41323		4.56531	4.85105		1.33417	1.03433
10.9	8.2		4.8	0.5		25.2513	43.0912		4.452	5.70357		3.27158	3.91583		0.864121	0.997
	19.4			4.8		27.5654	22.21		4.53144	3.48232		3.55322	3.33348		0.906915	1.66251
						11.1729	31.2759		4.75568	5.95394		3.14299	4.30125		0.522469	2.42008
						13.9854	33.2538
						13.6936	22.5304
						18.0013
