# Supplementary material for: Tomatidine is a senotherapeutic compound that improves cognitive function and reduces cellular senescence in aged mice
Source: EMBO Mol Med. 2026 Apr 1;18(5):1530–50. doi: 10.1038/s44321-026-00400-0 (PMC13179369; doi:10.1038/s44321-026-00400-0)
Supplement: Supplementary file 6 — Figure EV1 Source Data [file 44321_2026_400_MOESM6_ESM.zip]

Archive with 4 entries (3 files):
- Ext data Fig 1/
- Ext data Fig 1/Fig 1C Representative images - NS.pptx
- Ext data Fig 1/Fig 1C Representative images.pptx
- Ext data Fig 1/numerical data Fig Ext data 1.xlsx
