# Supplementary material for: Tomatidine is a senotherapeutic compound that improves cognitive function and reduces cellular senescence in aged mice
Source: EMBO Mol Med. 2026 Apr 1;18(5):1530–50. doi: 10.1038/s44321-026-00400-0 (PMC13179369; doi:10.1038/s44321-026-00400-0)
Supplement: Supplementary file 6 — Figure EV1 Source Data [file 44321_2026_400_MOESM6_ESM.zip › Ext data Fig 1/numerical data Fig Ext data 1.xlsx]

## Sheet: Extended Fig1
	Figure 1b			Figure 1c			Figure 1f				Figure 1g			Figure 1h				Figure 1i				Figure 1k
	Total Ercc1-/-	Senescent Ercc1 -/-		Non-senescent WT	Senescent Ercc1 -/-		Prol	Sen	Sen+tom 5 µM		Sen	Sen+tom 5 µM		Prol	Sen	Sen+tom 5 µM		Prol	Sen	Sen+tom 5 µM		Prol	Sen	Sen+tom 5 µm	Sen+tom 100µM
0.625	84.88	62.66		90.1167	62.66	p16	1	1.86	2.18	IL-6	193	26	p16	0.770703	5.78743	5.41488	IL6	0.73032	2.86296	0.507506	p16	0.948545	4.94751	7.16107	6.46736
1.25	93.32	58.3167		96.14	58.3167		1	1.71	2.82		273	40		1.15074	5.54866	5.20141		1.2825	2.92411	0.672136		1.3628	9.75488	10.4544	8.75479
2.5	96.68	29.5033		93.8667	29.5033		1	2.38	4.09		396	73		1.07856	5.1783	5.11955		0.987183	2.61531	0.685229		0.688653	9.56538	10.4379	11.5683
5	88.98	14.9067		88.7233	14.9067	p21	1	20.49	15.59	Il-8	927	49					IL1a	0.760806	5.24548	1.92814
10	92.78	8.72		73.0333	8.72		1	21.33	20.53		1011	131						1.15836	4.98038	2.29286	p21	0.74152	2.32439	3.28922	2.71286
20	34.83	10.64		37.5933	10.64		1	24.97	20.84		908	111	p21	0.757708	3.38356	2.24065		1.08084	5.93765	2.22734		1.66195	3.90089	4.65115	5.82366
40	5.76	4.42		32.13	4.42					IL-1a	164	36		1.3248	2.96356	3.06724	IL1b	0.709647	2.71091	0.51588		0.596529	4.32956	5.91695	12.3397
80	4.1	4.72333		67.3267	4.72333						165	44		0.917489	2.72595	3.3322		1.20706	2.06042	0.623082
											274	42						1.08329	2.29064	0.696738
										Il-1b	356	35					CCL2	0.966606	3.48804	3.55831
											305	33						1.05576	5.14358	2.70501
											410	34						0.977638	6.15025	1.99361
