# Supplementary material for: Tomatidine is a senotherapeutic compound that improves cognitive function and reduces cellular senescence in aged mice
Source: EMBO Mol Med. 2026 Apr 1;18(5):1530–50. doi: 10.1038/s44321-026-00400-0 (PMC13179369; doi:10.1038/s44321-026-00400-0)
Supplement: Supplementary file 7 — Figure EV2 Source Data [file 44321_2026_400_MOESM7_ESM.zip]

Archive with 2 entries (1 files):
- Ext data Fig 2/
- Ext data Fig 2/numerical data Fig Ext data 2.xlsx
