# Supplementary material for: Tomatidine is a senotherapeutic compound that improves cognitive function and reduces cellular senescence in aged mice
Source: EMBO Mol Med. 2026 Apr 1;18(5):1530–50. doi: 10.1038/s44321-026-00400-0 (PMC13179369; doi:10.1038/s44321-026-00400-0)
Supplement: Supplementary file 7 — Figure EV2 Source Data [file 44321_2026_400_MOESM7_ESM.zip › Ext data Fig 2/numerical data Fig Ext data 2.xlsx]

## Sheet: Extended Fig2
Figure 2a				Figure 2b				Figure 2c					Figure 2d										Figure 2e					Figure 2f										Figure 2g			Figure 2h			Figure 2i			Figure 2i
Young	Old	Treated		Young	Old	Treated		Young	Old	Treated			Young			Old			Treated				Young	Old	Treated			Young			Old			Treated				Baseline	End		Baseline	End		Baseline	End		Baseline	End
6.2	41	55.8		163	135	139.333		24.3333	21	21.3333			1-3	4-6	7-9	1-3	4-6	7-9	1-3	4-6	7-9		488	628	535			1-3	4-6	7-9	1-3	4-6	7-9	1-3	4-6	7-9		281	496		506	461		43	63		73	62
12.6	45	58.8		192	106	120		28	17.3333	19.3333			11	6	4.33333	9.33333	11.3333	7.66667	7.66667	6.33333	5		208	397	378			75	48	39.67	95.67	69.33	44.33	82.67	62.67	33		377	250		341	351		69	45		56	47
49.2	27.2	40.6		189	109.333	122		27.6667	17.6667	19.3333						10.6667	7.33333	5.66667	10	7.33333	8		303	478	376			31	23.33	15	45.33	49.67	37.33	45	41.33	39.67		387	675		378	452		61	94		58	46
8	29	54.4		234	124.333	129.667		33	20	20			8	5.33333	2.66667	11	8	6.33333	6.66667	5	5.33333		245	793	375			37	35.33	28.67	65.67	55.33	38.33	40	48.67	36.67		371	397		375	420		112	85		49	57
6.4	48.4	60		160.667	192.333	80.3333		24.6667	28	14			8.33333	5.66667	4.33333	12.3333	11.6667	8	7.66667	8	4.66667		436	825	525			34.33	29.67	17.67	81.67	116.33	66.33	44.67	51.33	29		644	478		643	535		118	71		170	57
7.4	6	60		147.667	117.667	75.3333		22.3333	18.6667	13.6667			6	4.33333	3.66667	9	13	9.33333	13	9	6		373	569	385			27	98.33	20	101	101.67	72.33	75.67	65	34.33		473	793		450	378		126	76		121	76
10.8	12.2	34		227	112	97		32	18.3333	16.3333			5.33333	6.66667	3	9.66667	12.6667	7.33333	5.66667	6.66667	4.66667			366	486			56	22.33	46	52.33	95.33	42	51.67	45.67	31		434	825		593	376		137	96		132	51
14.8	33.25	39.2		140.667	105.333	155.667		21.6667	17.3333	23.6667			12	4.33333	3	9.33333	6.66667	4.66667	10.6667	8.33333	6.33333		499	453	529			106	35.33	25	47.33	44.33	30.33	63.67	59	39.33		520	569		407	375		112	94		134	61
14	12.2	54.2		185.333	106.333	135.667		27.3333	17.3333	20.6667			13.3333	4	2.66667	8	9.66667	6	7.33333	8	4.33333			518	283						53.33	59	38.67	70	68.67	37.67		349	366		248	525		68	89		74	84
6.2	39.2	60		199.667	139.333	127.333		29	21.3333	19.6667			9.66667	4	7.66667	14.6667	9.33333	4.66667	5.33333	5.33333	4.66667		353		577			49.33	28.33	40	72	62	38.67	32	33.67	28.67		430	453		350	385		51	62		66	51
3.4	60	57.4		164.333	174.333	132		24.6667	25.3333	20.3333			6	5	4	6.33333	6.66667	4.66667	8	6.66667	6		624	496	646			75.67	54	78.33	64	63	38.33	43	38	111.33		312	518		427	486		73	71		59	76
31.2	4.2	51.4		118.667	166	233.333		19	24.6667	33			10	7	6.66667	10	4	2.33333	9.66667	8.66667	6.33333		226	250				38.67	21	15.67	33	24.33	26	91.67	75.33	48.33					441	529		42	86		61	59
5.8	9.2	55.2		157	158.667	146.333		24	24	22			5.66667	2.66667	2				4	3.66667	2.66667		770	675	461			142.33	83	31.33	118.33	35.67	71	43	66	44.67					382	283					68	46
3	33	57.6		163.667	165.333	86.3333		24.6667	24.6667	14.6667			11.6667	5.66667	3	8.66667	4.66667	4	6.66667	6	5		227		351			41	22.33	12.33				42	32	43					523	577					71	54
8.4		37.6		246.667		170.333		34.3333		25.3333			4.33333	3	1.66667	3.33333	2.66667	3	7.33333	7.66667	4		324		452			70.67	22.33	15				101.33	21	28.33					323	646					55	74
17.2	6.8	52.6		168.333	155.333	171		25	23.6667	25			8.66667	2.66667	1.66667				6.66667	4.66667	5		450		420			78	44.67	27.33				48.33	44.33	47.33
	17.4	60		187.333	143.667	151.333		27.3333	22.3333	22.6667			8	3.33333	3
	11.6	55.2		184.333		132.333		27		20.6667
	16.4					161				24
	9.6					182				26.6667
