# Supplementary material for: Tomatidine is a senotherapeutic compound that improves cognitive function and reduces cellular senescence in aged mice
Source: EMBO Mol Med. 2026 Apr 1;18(5):1530–50. doi: 10.1038/s44321-026-00400-0 (PMC13179369; doi:10.1038/s44321-026-00400-0)
Supplement: Supplementary file 8 — Figure EV3 Source Data [file 44321_2026_400_MOESM8_ESM.zip]

Archive with 4 entries (3 files):
- Ext data Fig 3/
- Ext data Fig 3/numerical data Fig Ext data 3.xlsx
- Ext data Fig 3/Tomatidine_DJ896_Series007_SV-1.jpg
- Ext data Fig 3/Vehicle_DJ892_Series004_SV.jpg
