# Supplementary material for: Tomatidine is a senotherapeutic compound that improves cognitive function and reduces cellular senescence in aged mice
Source: EMBO Mol Med. 2026 Apr 1;18(5):1530–50. doi: 10.1038/s44321-026-00400-0 (PMC13179369; doi:10.1038/s44321-026-00400-0)
Supplement: Supplementary file 8 — Figure EV3 Source Data [file 44321_2026_400_MOESM8_ESM.zip › Ext data Fig 3/numerical data Fig Ext data 3.xlsx]

## Sheet: Extended Fig3
Figure 3b			Figure 3c
Old	Treated		Old	Treated
12.7547	11.4536		267.508	371.001
9.99028	10.6273		366.859	321.154
8.63278	14.2843		229.099	293.38
9.87562	11.9354		287.457	294.221
9.49899	12.6454		260.154	297.13
10.7796	10.2552		127.505	142.171
16.4201	11.9427		214.859	150.038
13.0942	10.4562		150.179	127.133
18.87	16.8245		193.623	206.117
13.9833	11.1439		162.869	119.788
14.3814	12.9449		175.613	144.229
14.4691	8.54087		365.288	206.081
12.879	8.09768		282.269	191.545
12.4468	9.12782		314.47	238.752
13.3179	12.3568		232.496	356.819
14.66	7.96178		186.037	267.003
10.4911	11.954		188.914	158.16
11.5957	10.0692		168.587	150.556
	15.4975			194.593
	10.151			133.282
