# Supplementary material for: Tomatidine is a senotherapeutic compound that improves cognitive function and reduces cellular senescence in aged mice
Source: EMBO Mol Med. 2026 Apr 1;18(5):1530–50. doi: 10.1038/s44321-026-00400-0 (PMC13179369; doi:10.1038/s44321-026-00400-0)
Supplement: Supplementary file 9 — Figure EV4 Source Data [file 44321_2026_400_MOESM9_ESM.zip › Ext data Fig 4/numerical data Fig Ext data 4.xlsx]

## Sheet: Extended Fig4
Figure 4a			Figure 4b			Figure 4c				Figure 4d				Figure 4e				Figure 4f
Old	Treated		Old	Treated		Young	Old	Treated		Young	Old	Treated		Young	Old	Treated		Young	Old	Treated
0.136515	0.113759		0.001488	0.00128		0.036189	0.050947	0.029828		55.4569	45.9581	41.0455		0.038501	0.072301	0.034044		51.5382	54.9786	56.8715
0.07321	0.132623		0.000483	0.000719		0.031459	0.039412	0.024363		26.6751	59.9755	34.7987		0.024522	0.045835	0.047559		61.2536	64.6028	31.3453
0.11111	0.133011		0.000671	0.001203		0.022755	0.05116	0.032985		48.0631	57.9519	36.3386		0.029335	0.046633	0.018306		36.0054	48.0624	36.8102
0.090513	0.086737		0.000918	0.000633		0.017469	0.039835	0.044476		34.0035	54.3727	41.2351		0.03697	0.057113	0.037016		60.0143	77.0799	32.7667
0.068079	0.090547		0.00095	0.000743		0.017534	0.05357	0.030464		27.5462	50.8055	37.8063		0.024462	0.049328	0.024418		35.7648	56.5309	46.0184
0.10796	0.171064		0.00117	0.000946			0.040873	0.040021			36.4758	43.4918			0.046912	0.039164			50.9146	38.6495
0.102762	0.120703		0.001005	0.000967			0.040232	0.049191			45.155	30.7675			0.043008	0.035923			59.8399	38.6192
0.095388	0.081604		0.00058	0.000654			0.042892	0.032455			46.1502	43.1687			0.046585	0.027297			45.6023	47.0659
0.105536	0.139307		0.00097378	0.000904			0.038271	0.042822			51.3285	43.5667			0.048671	0.023589			55.4391	39.606
0.108634	0.115538		0.00080565	0.00062752			0.043229	0.038513			51.3899	40.3055			0.043296	0.030767			45.6365	49.4053
