# Supplementary material for: Tomatidine is a senotherapeutic compound that improves cognitive function and reduces cellular senescence in aged mice
Source: EMBO Mol Med. 2026 Apr 1;18(5):1530–50. doi: 10.1038/s44321-026-00400-0 (PMC13179369; doi:10.1038/s44321-026-00400-0)
Supplement: Supplementary file 10 — Figure EV5 Source Data [file 44321_2026_400_MOESM10_ESM.zip]

Archive with 11 entries (8 files):
- Ext data Fig 5/
- Ext data Fig 5/5a/
- Ext data Fig 5/5a/BBB_DJ 875_Tomatidine_p21+Glut1_DGC.lif - Image 2.png
- Ext data Fig 5/5a/BBB_DJ 885_Tomatidine_p21+Glu1_DGC.lif - Image 5.png
- Ext data Fig 5/5a/BBB_DJ 932_vehicle_P21+GLUT1_1_26_2025.lif - Image 3_400um wide_length.png
- Ext data Fig 5/5a/BBB_DJ 935_Tomatidine_p21+Glut1_DGC_vehicle treated.lif - Image 4.png
- Ext data Fig 5/5b/
- Ext data Fig 5/5b/BBB_DJ 881_Tomatidine_p16+Glut1_DGC.lif - Image 4.png
- Ext data Fig 5/5b/BBB_DJ 896_Tomatidine_P16+Glut1_DGC.lif - Image 3.png
- Ext data Fig 5/5b/BBB_DJ 934_Tomatidine_p16+Glut1_DGC.lif - Image 5.png
- Ext data Fig 5/5b/BBB_DJ 938_tomatidine_p16+Glut1_DGC_vehicle_lif - Image 1.png
